# Supplementary material for: Radiolysis-Associated Decrease in Radiochemical Purity of 177Lu-Radiopharmaceuticals and Comparison of the Effectiveness of Selected Quenchers against This Process
Source: Molecules. 2023 Feb 16;28(4):1884. doi: 10.3390/molecules28041884 (PMC9967390; doi:10.3390/molecules28041884)
Supplement: Supplementary file 1 [file molecules-28-01884-s001.zip]

Archive with 1 entries (1 files):
- molecules-2210520-supplementary.pdf
